# Supplementary material for: Arsenic Species and Nitrogen Stable Isotope Ratios in the Japanese Diet—Dietary Markers of Seafood
Source: Foods. 2026 Feb 1;15(3):500. doi: 10.3390/foods15030500 (PMC12896717; doi:10.3390/foods15030500)
Supplement: Supplementary file 1 [file foods-15-00500-s001.zip]

Archive with 1 entries (1 files):
- foods-4015637-supplementary.pdf
